# Supplementary material for: Myasthenia Gravis and Thymectomy at a Tertiary-Care Surgical Centre: A 20-Year Retrospective Review
Source: Curr Oncol. 2025 Nov 27;32(12):662. doi: 10.3390/curroncol32120662 (PMC12731372; doi:10.3390/curroncol32120662)
Supplement: Supplementary file 1 [file curroncol-32-00662-s001.zip]

Archive with 1 entries (1 files):
- curroncol-3904331-supplementary.pdf
